# Supplementary material for: In situ electrosynthetic bacterial growth using electricity generated by a deep-sea hydrothermal vent
Source: ISME J. 2022 Sep 23;17(1):12–20. doi: 10.1038/s41396-022-01316-6 (PMC9751133; doi:10.1038/s41396-022-01316-6)
Supplement: Supplementary file 2 — Table S9 [file 41396_2022_1316_MOESM2_ESM.xlsx]

## Sheet: Table S9
	Table S9. List of proteins encoded in the MHCR gene cluster of the MAG ISEC-1
	ISEC-1						Candidatus Tenderia electrophaga'				Azoarcus sp. CIB				Azoarcus sp. KH32C				Azoarcus sp. DN11
	protein code	locus_tag	AA*1	product	number of CXXCH	localisation	orthologue	COVisec*2 (%)	COVorth*3 (%)	identity (%)	orthologue	COVisec*2 (%)	COVorth*3 (%)	identity (%)	orthologue	COVisec*2 (%)	COVorth*3 (%)	identity (%)	orthologue	COVisec*2 (%)	COVorth*3 (%)	identity (%)
	MHCR01	ISEC1_P1727	174	Thiol-disulfide oxidoreductase CcsX/ResA		Inner membrane	Tel_16640	83	81	28	AzCIB_RS01265	70	86	30	AZKH_RS01645	71	87	26	CDA09_RS01375	70	86	27
	MHCR02	ISEC1_P1726	284	pentaheme cytochrome c	5	Periplasmic	Tel_16670	78	88	48
	MHCR03	ISEC1_P1725	364	hypothetical protein (6-blade beta-propeller)		Periplasmic	Tel_16665	92	97	49	AzCIB_RS01350	93	88	45	AZKH_RS01720	97	93	45	CDA09_RS01460	93	89	45
	MHCR04	ISEC1_P1724	205	heme exporter protein CcmA		Inner membrane	Tel_16600	99	100	43	AzCIB_RS01170	98	98	43	AZKH_RS01550	98	98	41	CDA09_RS01290	97	97	43
	MHCR05	ISEC1_P1723	222	heme exporter protein CcmB		Inner membrane	Tel_16605	100	100	51	AzCIB_RS01175	87	87	47	AZKH_RS01555	100	100	49	CDA09_RS01295	83	84	49
	MHCR06	ISEC1_P1722	248	heme exporter protein CcmC		Inner membrane	Tel_16610	97	97	57	AzCIB_RS01180	93	90	59	AZKH_RS01560	93	90	58	CDA09_RS01300	93	90	59
											AzCIB_RS01275	95	90	43	AZKH_RS01650	91	88	46	CDA09_RS01385	93	89	47
	MHCR07	ISEC1_P1721	67	cytochrome c-type biogenesis protein CcmD		Inner membrane					AzCIB_RS01185	65	62	39	AZKH_RS01565	65	65	39	CDA09_RS01305	65	62	43
	MHCR08	ISEC1_P1720	159	cytochrome c-type biogenesis protein CcmE		Inner membrane	Tel_16615	89	94	53	AzCIB_RS01190	90	97	54	AZKH_RS01570	90	97	55	CDA09_RS01310	90	97	54
	MHCR09	ISEC1_P1719	661	cytochrome c-type biogenesis protein CcmF		Inner membrane	Tel_16620	100	98	56	AzCIB_RS01195	98	98	54	AZKH_RS01575	97	97	54	CDA09_RS01315	98	98	54
	MHCR10	ISEC1_P1718	176	cytochrome c-type biogenesis protein CcmG		Inner membrane	Tel_16625	97	98	55	AzCIB_RS01200	97	97	45	AZKH_RS01580	87	88	48	CDA09_RS01320	97	97	50
	MHCR11	ISEC1_P1717	159	cytochrome c-type biogenesis protein CcmH		Inner membrane	Tel_16630	72	72	41	AzCIB_RS01205	92	91	40	AZKH_RS01585	95	93	37	CDA09_RS01325	71	70	42
	MHCR12	ISEC1_P1716	293	cytochrome c-type biogenesis protein CcmI		Inner membrane	Tel_16635	97	65	32	AzCIB_RS01210	87	57	29	AZKH_RS01590	84	55	27	CDA09_RS01330	84	55	28
	MHCR13	ISEC1_P1715	103	monoheme cytochrome c	1	Periplasmic	Tel_07445	77	73	43	AzCIB_RS23585	77	76	40	AZKH_RS01730	94	91	37	CDA09_RS01470	99	99	45
	MHCR14	ISEC1_P1714	262	tetraheme cytochrome c	4	Extracellular	Tel_16500	95	98	43	AzCIB_RS01345	91	91	43	AZKH_RS01715	91	92	42	CDA09_RS01455	91	91	39
											AzCIB_RS01355	93	88	31	AZKH_RS01725	91	100	33	CDA09_RS01465	91	100	30
	MHCR15	ISEC1_P1713	340	peptidyl-prolyl cis-trans isomerase C		Outer Membrane	Tel_16505	85	92	31	AzCIB_RS01340	93	90	30	AZKH_RS01710	92	91	32	CDA09_RS01450	92	90	30
	MHCR16	ISEC1_P1712	591	hypothetical protein (beta-barrel)		Outer Membrane	Tel_16510	98	98	24	AzCIB_RS01335	90	84	24	AZKH_RS01705	90	70	23	CDA09_RS01445	83	99	24
	MHCR17	ISEC1_P1711	133	triheme cytochrome c	3	Periplasmic	Tel_16515	90	84	68	AzCIB_RS01325	80	81	61	AZKH_RS01665	78	88	75	CDA09_RS01400	87	82	69
											AzCIB_RS01290	87	79	70	AZKH_RS26625	79	81	63	CDA09_RS01435	80	92	64
	MHCR18	ISEC1_P1710	201	triheme cytochrome c	3	Periplasmic	Tel_16520	83	71	58	AzCIB_RS01285	79	71	61	AZKH_RS01660	79	69	60	CDA09_RS01395	79	71	62
	MHCR19	ISEC1_P1709	277	hypothetical protein		Outer Membrane
	MHCR20	ISEC1_P1708	294	hypothetical protein		Outer Membrane					AzCIB_RS01280	85	88	32	AZKH_RS01655	85	88	33	CDA09_RS01390	85	83	32
	MHCR21	ISEC1_P1707	169	triheme cytochrome c	3	Periplasmic	Tel_16530	85	73	50	AzCIB_RS01330	93	72	40	AZKH_RS26630	97	74	37	CDA09_RS01440	84	62	40
	MHCR22	ISEC1_P1706	314	hypothetical protein (6-blade beta-propeller)		Outer Membrane	Tel_16535	79	56	33	AzCIB_RS01320	81	79	23	AZKH_RS01695	80	75	25	CDA09_RS01430	81	79	22
	MHCR23	ISEC1_P1705	348	hypothetical protein (6-blade beta-propeller)		Outer Membrane	Tel_16540	98	94	41	AzCIB_RS01315	89	97	46	AZKH_RS01690	89	85	46	CDA09_RS01425	89	97	48
	MHCR24	ISEC1_P1704	332	cytochrome c-type biogenesis protein CcsB/ResB		Inner membrane	Tel_16550	97	94	36	AzCIB_RS01310	95	89	42	AZKH_RS01685	96	99	40	CDA09_RS01420	96	89	40
	MHCR25	ISEC1_P1703	271	cytochrome c-type biogenesis protein CcsA/ResC		Inner membrane	Tel_16555	96	95	43	AzCIB_RS01305	99	99	53	AZKH_RS01680	98	99	53	CDA09_RS01415	99	99	55
	MHCR26	ISEC1_P1702	415	cbb3-type cytochrome c oxidase subunit I		Inner membrane					AzCIB_RS01300	93	89	28	AZKH_RS01675	92	89	30	CDA09_RS01410	93	89	28
	MHCR27	ISEC1_P1701	195	cbb3-type cytochrome c oxidase subunit I		Inner membrane	Tel_16560	80	70	53	AzCIB_RS01295	67	62	53	AZKH_RS01670	65	60	48	CDA09_RS01405	60	55	60
	MHCR28	ISEC1_P1700	48	hypothetical protein		Inner membrane
	MHCR29	ISEC1_P1699	784	undecaheme cytochrome c	11	Extracellular	Tel_16545	97	98	43	AzCIB_RS01525	96	89	43	AZKH_RS01875	99	99	42	CDA09_RS01540	97	94	45
											AzCIB_RS01510	94	95	42	AZKH_RS01895	98	94	42
	MHCR30	ISEC1_P1698	782	undecaheme cytochrome c	11	Extracellular	Tel_16545	98	99	44	AzCIB_RS01525	99	95	43	AZKH_RS01875	98	98	42	CDA09_RS01540	99	99	43
											AzCIB_RS01510	93	94	41	AZKH_RS01895	99	94	42
	*1 Number of amino acids.
	*2 Alignment coverage of the IEC-1 protein to the orthologue.
	*3 Alignment coverage of the orthologue to the ISEC-1 protein.
