# Supplementary material for: In situ electrosynthetic bacterial growth using electricity generated by a deep-sea hydrothermal vent
Source: ISME J. 2022 Sep 23;17(1):12–20. doi: 10.1038/s41396-022-01316-6 (PMC9751133; doi:10.1038/s41396-022-01316-6)
Supplement: Supplementary file 3 — Table S10 [file 41396_2022_1316_MOESM3_ESM.xlsx]

## Sheet: Sheet1
Table S10 List of microorganisms possessing the gene set related to the HMCR gene cluster.
MHC16 related gene locus tag	Organism	Gene Bank Assembly Accession	Taxonomic class	Source
ISEC1_P1712	Candidatus Thiomicrorhabdus electrophagus ISEC-1	ISEC	Gammaproteobacteria	Cathode of deep-sea hydrothermal vent electrochemical cultivation
Tel_16510	Candidatus Tenderia electrophaga	GCA_001447805.1	Gammaproteobacteria	Biocathode MCL (Marinobacter-Chromatiaceae-Labrenzia) community
HY272_13875	Gammaproteobacteria bacterium NC_groundwater_1024_Pr1_S-0.65um_53_17	GCA_016200485.1	Gammaproteobacteria	Groundwater, Calistoga, California, USA
IT489_09560	Gammaproteobacteria bacterium SJ243	GCA_020847075.1	Gammaproteobacteria	Partial nitritation anammox bioreactor
GC138_02110	Gammaproteobacteria bacterium RI_283	GCA_016124415.1	Gammaproteobacteria	Hot springs and caldera lake in caldera of Raoul Island/Rangitaahua island arc volcano
GXP10_04205	Gammaproteobacteria bacterium M_MetaBat.125	GCA_013152295.1	Gammaproteobacteria	Deep-sea hydrothermal sulfide chimney, East Pacific Rise, Pacific Ocean
FD165_1058	Gammaproteobacteria bacterium X3_MaxBin.026	GCA_009773435.1	Gammaproteobacteria	Groundwater, Ohio, USA
D6698_07040	Gammaproteobacteria bacterium J025	GCA_003696645.1	Gammaproteobacteria	Iron-rich hot spring, Shikinejima Island, Japan
JYT79_00555	Thiotrichales bacterium NORP140	GCA_002401265.1	Gammaproteobacteria	Marine subsurface aquifer, North Pond, Atlantic Ocean
HY749_07760	Gammaproteobacteria bacterium NC_groundwater_1501_Pr4_B-0.1um_67_5	GCA_016209015.1	Gammaproteobacteria	Groundwater, Middletown, California, USA
HQL65_06660	Magnetococcales bacterium isolate nWRX3bin2	GCA_015228935.1	Alphaproteobacteria	Sediments, Innermogolia, China
A2V79_09930	Betaproteobacteria bacterium RBG_16_56_24	GCA_001771895.1	Betaproteobacteria	Rifle background sediment; well D04 at 16ft depth
HZA59_15065	Hydrogenophilales bacterium NC_groundwater_1811_Pr3_B-0.1um_58_14	GCA_016235775.1	Hydrogenophilalia	Groundwater, Middletown, California, USA
CVU18_00945	Betaproteobacteria bacterium HGW-Betaproteobacteria-12	GCA_002842345.1	Betaproteobacteria	Groundwater, Horonobe, Hokkaido, Japan
AZOA_43300	Azoarcus sp. Aa7	GCA_014822185.1	Betaproteobacteria	Soil samples collected from the littoral of Lake Aasee in Muenster, Germany
LLG90_02830	Aromatoleum toluclasticum TC-10	GCA_020783165.1	Betaproteobacteria	Creek sediment in the San Francisco Bay Area
AzCIB_RS01335	Azoarcus sp. CIB	GCA_001190925.1	Betaproteobacteria	Reisolated from a DSMZ cell culture
CDA09_RS01445	Azoarcus sp. DN11	GCA_003628555.1	Betaproteobacteria	Gasoline-contaminated groundwater
AZKH_RS01705	Azoarcus sp. KH32C	GCA_000349945.1	Betaproteobacteria	Agricultural fields of paddy rice and soybean
RAMLITH_13895	Ramlibacter lithotrophicus RBP-1	GCA_012184415.1	Betaproteobacteria	In vitro refined co-culture
H8R02_06155	Ramlibacter sp. GTP1	GCA_014297445.1	Betaproteobacteria	Seawater, Busan, South Korea
JI746_RS03545	Ramlibacter alkalitolerans KACC 19305	GCA_016722765.1	Betaproteobacteria	Soil of ginseng, Anseong, South Korea
IPP87_09045	Ideonella sp. isolate Vibo_18-Q3-R45-57_BATAC.215	GCA_016720945.1	Betaproteobacteria	Activated sludge from Vibo_18-Q3-R45-57
